# Supplementary material for: High-Risk Clinicopathological and Genetic Features and Outcomes in Patients Receiving Neoadjuvant Radiochemotherapy for Locally Advanced Rectal Cancer
Source: Cancers (Basel). 2021 Jun 24;13(13):3166. doi: 10.3390/cancers13133166 (PMC8269103; doi:10.3390/cancers13133166)
Supplement: Supplementary file 1 [file cancers-13-03166-s001.zip]

Archive with 1 entries (1 files):
- cancers-1231102-supplementary.pdf
